# Supplementary material for: Genome wide association studies for acid phosphatase activity at varying phosphorous levels in Brassica juncea L
Source: Front Plant Sci. 2022 Dec 20;13:1056028. doi: 10.3389/fpls.2022.1056028 (PMC9808407; doi:10.3389/fpls.2022.1056028)
Supplement: Supplementary file 2 [file Table_1.xlsx]

## Sheet: Sheet1
S. No.	Germplasm	Geographic orgin/Derivation
1	DJ-86	Resynthesized derived mustard
2	IM-3	Introgressed Mustard
3	RH-30	Indian Variety
4	DJ-22	Resynthesized derived mustard
5	DJ-5	Resynthesized derived mustard
6	DJ-65	Resynthesized derived mustard
7	EC-564642	Chinese B. juncea Germplasm
8	EC-564645	Exotic B. juncea
9	GR-325	German introduction
10	HUJM-1050	Advanced Breeding line
11	JA-96	Introgression line
12	JM-1	Indian Variety
13	Pusa-Jai-Kisan	Indian Variety derived through somaclonal variation
14	Kranti	Indian Variety
15	Albeli	Indian Variety
16	RC-1261	Released Indian Cultivar
17	RC-1270	Released Indian Cultivar
18	RC-2025	Released Indian Cultivar
19	RH-51	Advanced Breeding line
20	RH-9308-1	Advanced Breeding line
21	RW-571-2	Indian Advanced Breeding Line
22	RM-51	Advanced Breeding line
23	RGN-303	Indian Cultivar
24	RRN-732-1	Advanced Breeding line
25	RJ-10	Advanced Breeding line
26	SKM-0158	Indian Variety
27	SKM-0904	Breeding Line
28	YSRL-9	Advanced Breeding line
29	NPJ-206	Advanced Breeding line
30	NPJ-208	Advanced Breeding line
31	EC-564949-1	Exotic B. juncea
32	IC-597949	Indigenous collection
33	IC-766097	Indigenous collection
34	PDZ-1	Canola type Indian Mustard Variety
35	NPJ-194	Advanced Breeding line
36	NPJ-182	Advanced Breeding line
37	NPJ-195	Advanced Breeding line
38	CN-105257	Introduced from Canada gene bank
39	CN-101849	Introduced from Canada gene bank
40	JA-245	Introgression line
41	CN-101846	Introduced from Canada gene bank
42	JA-159	Introgression line
43	CN-101845	Introduced from Canada gene bank
44	CN-105313	Introduced from Canada gene bank
45	CN-105311	Introduced from Canada gene bank
46	CN-34005	Introduced from Canada gene bank
47	JT-149	Introgression line
48	DRMRIJ-17-39	Advanced breeding line
49	DRMRIJ-17-42	Advanced breeding line
50	DRMRIJ-17-45	Advanced breeding line
51	DRMRIJ-17-52	Advanced breeding line
52	GM-1	Indian Variety
53	JM-2	Indian Variety
54	NPJ-113	Indian Variety
55	AJ-2	Australian B. juncea
56	IC-597873	Indian Indigenous collection
57	Pusa-Bahar	Indian Variety
58	JT-1	Introgression line
59	RLC-2	Indian Variety
60	Vardaan	Indian Variety
61	PM-67	Indian Variety
62	TM-2	Indian Variety
63	RH-406	Indian Variety
64	JA-75	Introgression line
65	Giriraj	Indian Variety
66	IC-597876	Indian Indigenous collection
67	Maya	Indian Variety
68	CS-54	Indian Variety
69	DJ-12	Resynthesized derived mustard
70	Krishna	Indian Variety
71	RH-781	Indian Variety
72	NRCHB-101	Advanced Breeding line
73	RGN-48	Indian Variety
74	RH-819	Indian Variety
75	RGN-229	Indian Variety
76	RGN-73	Indian Variety
77	NPJ-93	Indian Variety
78	Ashavati	Advanced Breeding line
79	RNN-505	Advanced Breeding line
80	RGN-298	Advanced Breeding line
81	JM-3	Indian Variety
82	Dingahini	Variety
83	IC-597881	Indian Indigenous collection
84	DJ-57	Resynthesized derived mustard
85	DJ-109	Resynthesized derived mustard
86	DTM-4	Resynthesized determinate mustard
87	DTM-34	Resynthesized determinate mustard
88	DTM-50	Resynthesized determinate mustard
89	IM-22	Introgressed Mustard
90	IM-39	Introgressed Mustard
91	IC-597883	Indian Indigenous collection
92	SM-2	Synthetic B. juncea
93	IM-52	Introgressed Mustard
94	IC-597885	Indian Indigenous collection
95	IM-87	Introgressed Mustard
96	IM-108	Introgressed Mustard
97	IM-120	Introgressed Mustard
98	IM-127	Introgressed Mustard
99	IM-147	Introgressed Mustard
100	IC-597895	Indian Indigenous collection
101	IC-597904	Indian Indigenous collection
102	IC-597910	Indian Indigenous collection
103	JM-06010-1	Australian B. juncea
104	KDM-49-1	Indian Variety
105	PR-2008-1	Advanced Breeding line
106	KDM-1049	Indian Variety
107	RH-725	Advanced Breeding line
108	NDR-2001-1	Indian Variety
109	NC-660	Indian Variety
110	NR-3350-1	German B. juncea germplasm line
111	NC-37362	Indian Variety
112	NC-533726	Indian Variety
113	NC-533728	Indian Variety
114	NC-308-1	Indian Variety
115	AJ-7	Australian B. juncea
116	NR-2430-1	German B. juncea
117	Pant-Nagar	Indian Landrace
118	Purbi-Raya-1	Indian Variety
119	Purbi-Raya-2	Indian Variety
120	AJ-11	Australian B. juncea
121	PTJ-3-89	Introgression lines
122	RE-8	East European germplasm
123	RE-13	East European germplasm
124	RE-15	East European germplasm
125	Donskaza	East European
126	RE-551	East European germplasm
127	NRCDR-2	Indian Variety
128	PBR-210	Indian Variety
129	PBR-357	Indian Variety
130	PBR-91	Indian Variety
131	PBR-97	Indian Variety
132	Pusa-Bold	Indian Variety
133	JT-260	Introgression line
134	RL-1359	Indian Cultivar
135	RC-1217	Advanced Breeding line
136	RC-1271	Released Indian Cultivar
137	RC-1626	Released Indian Cultivar
138	RH-419	Advanced Breeding line
139	RH-0904	Advanced Breeding line
140	EC-564544	Exotic B. juncea
141	RH-9907	Advanced Breeding line
142	RLM-619	Advanced Breeding line derived through gamma irradiation
143	RST-9807-11	Advanced Breeding line
144	RCQR-9901	Advanced Breeding line
145	RGN-34	Advanced Breeding line
146	RHUR-2-1	Advanced Breeding line
147	TC-27-2	Advanced Breeding line
148	EC-61-3-1	Advanced Breeding line
149	EC-62-1	Advanced Breeding line
150	IC-261627	Indigenous collection
151	IC-766272	Indigenous collection
152	I-79-(M)	Introgression line
153	Pusa-Mahak	Indian Variety
154	Pusa-Tarak	Indian Variety
155	PM-26	Indian Variety
156	PM-28	Indian Variety
157	EJ-19	Advanced Breeding line
158	EJ-22	Advanced Breeding line
159	NPJ-161	Advanced Breeding line
160	NPJ-179	Advanced Breeding line
161	NPJ-190	Advanced Breeding line
162	IC-597866	Indian Indigenous collection
163	CN-105364	Introduced from Canada gene bank
164	CN-105312	Introduced from Canada gene bank
165	CN-101813	Introduced from Canada gene bank
166	CN-105308	Introduced from Canada gene bank
167	IC-597867	Indian Indigenous collection
168	CN-112920	Introduced from Canada gene bank
169	CN-105310	Introduced from Canada gene bank
170	CN-101834	Introduced from Canada gene bank
171	CN-34008	Introduced from Canada gene bank
172	CN-105309	Introduced from Canada gene bank
173	CN-105234	Introduced from Canada gene bank
174	IC-597869	Indian Indigenous collection
175	CN-105233	Introduced from Canada gene bank
176	CN-101887	Introduced from Canada gene bank
177	PTJ-2-25	Introgression lines derived from B. tournefortii x B juncea
178	PTJ-3-64	Introgression lines derived from B. tournefortii x B juncea
179	PTJ-3-102	Introgression lines
180	DRMRIJ-17-38	Advanced breeding line
181	IC-597870	Indian Indigenous collection
182	DRMRIJ-17-41	Advanced breeding line
183	DRMRIJ-17-43	Advanced breeding line
184	DRMRIJ-17-44	Advanced breeding line
185	DRMRIJ-17-46	Advanced breeding line
186	DRMRIJ-17-50	Advanced breeding line
187	Shivalik	Indian Variety
188	IC-597871	Indian Indigenous collection
189	Sitara-Sagar	Indian Variety
190	IM-170	Introgressed mustard
191	PCR-7	Advanced Breeding line
192	RB-50	Variety
193	IM-174	Introgressed mustard
194	Vaibhav	Indian Variety
195	Aashirwad	Indian Variety
196	IC-597875	Indian Indigenous collection
197	Jagannath	Indian Variety
198	GM-3	Advanced Breeding line
199	Sarama	Gujarat Mustard 2 (GM-2) Indian Variety
200	BR-40	Advanced Breeding line
201	Shivani	Indian Variety
202	Acn-Satavdi	Indian Variety
203	Vasundhra	Indian Variety
204	GM-2	Indian Variety
205	Swarnjyoti	Indian Variety
206	EJ-17	Indian Variety
207	IC-597878	Indian Indigenous collection
208	RVM-2	Advanced Breeding line
209	RH-749	Advanced Breeding line
210	Kranti	Indian Variety
211	EJ-20	Advanced Breeding line
212	IC-597880	Indian Indigenous collection
213	RGN-236	Indian Variety
214	NDR-8501	Indian Variety
215	Nav-Gold	Indian Variety
216	Sanjucta-Arech	Indian Variety
217	DJ-26	Resynthesized derived mustard
218	DJ-33	Resynthesized derived mustard
219	IC-597882	Indian Indigenous collection
220	DTM-12	Resynthesized determinate mustard
221	DTM-25	Resynthesized determinate mustard
222	IM-17	Introgressed Mustard
223	IM-46	Introgressed Mustard
224	IM-59	Introgressed Mustard
225	IM-66	Introgressed Mustard
226	IM-85	Introgressed Mustard
227	IM-97	Introgressed Mustard
228	IM-110	Introgressed Mustard
229	EM-1	Advanced Breeding line
230	IM-24	Introgressed Mustard
231	IM-49	Introgressed Mustard
232	IM-68	Introgressed Mustard
233	IM-76	Introgressed Mustard
234	IM-126	Introgressed Mustard
235	IM-137	Introgressed Mustard
236	IM-152	Introgressed Mustard
237	IC-597888	Indian Indigenous collection
238	AJ-3	Australian B. juncea
239	IC-597889	Indian Indigenous collection
240	IC-597890	Indian Indigenous collection
241	IC-597893	Indian Indigenous collection
242	IC-597894	Indian Indigenous collection
243	IC-597903	Indian Indigenous collection
244	JM-06016	Australian B. juncea
245	JM-06018	Australian B. juncea
246	JM-049-2	Australian B. juncea
247	RB-60	Indian Variety
248	PBR-378	Advanced Breeding line
249	NPG-89	Advanced Breeding line
250	AJ-5-2	Australian B. juncea S
251	NRCDR-2-2	Advanced Breeding line
252	NQM-5	Indian Variety
253	NR-33405	German B. juncea
254	NRCQR-9901	Advanced Breeding line
255	NBR-03-1	Indian Variety
256	PCR-9403	Advanced Breeding line
257	PTJ-1-46	Introgression lines
258	PR-2006-14	Indian Variety
259	PR-2001-42	Advanced Breeding line
260	Rohini	Indian Variety
261	RRN-443-2	Indian Advanced Breeding Line
262	RE-2-2	East European germplasm
263	RE-7-1	East European germplasm
264	RE-14	East European germplasm
265	RE-35-4	East European germplasm
266	RE-44	East European germplasm
267	RLC-3	Canola type Indian Mustard Variety
268	RE-389	East European germplasm
269	RE-2016	East European germplasm
270	RC-132	Released Indian Cultivar
271	RC-371	Released Indian Cultivar
272	RC-371-1	Released Indian Cultivar
273	RE-8841-27	East European germplasm
274	RC-551	Released Indian Cultivar
275	RC-571	Released Indian Cultivar
276	RC-891-1	Advanced Breeding line
277	RC-915-1	Released Indian Cultivar
278	RC-1149	Released Indian Cultivar
279	RC-1213	Released Indian Cultivar
280	Varuna	Indian Variety
